# Supplementary material for: Risk factor analysis and nomogram for predicting poor symptom control in smoking asthmatics
Source: BMC Pulm Med. 2024 Jun 1;24:264. doi: 10.1186/s12890-024-03076-9 (PMC11144325; doi:10.1186/s12890-024-03076-9)
Supplement: Supplementary file 1 — Supplemenetary Material 1. [file 12890_2024_3076_MOESM1_ESM.xls]

## Sheet: Sheet1
Supplementary table 1 Univariate analysis of factors influencing symptom control in smoking asthmatics
Characteristics	β	SE	Z	OR (95%CI)	P-value
Age(year)	0.029	0.01	2.846	1.03(1.01-1.05)	0.004
Educational status
Middle school or less				Reference
High school	-0.543	0.39	-1.393	0.58(0.27-1.25)	0.164
College and higher	-1.437	0.355	-4.05	0.24(0.12-0.48)	<0.001
Occupational exposures
No				Reference
Yes	1.009	0.302	3.346	2.74(1.52-4.96)	0.001
Any acute attack within 6 months
No				Reference
Yes	0.809	0.362	2.232	2.25(1.10-4.56)	0.026
Smoking index (100)	0.207	0.062	3.328	1.23(1.09-1.39)	0.001
Hypertension
No				Reference
Yes	0.856	0.426	2.008	2.35(1.02-5.43)	0.045
FEV1	-1.027	0.245	-4.194	0.36(0.22-0.58)	<0.001
FEV1pred	-0.639	0.276	-2.316	0.53(0.31-0.91)	0.021
FEV1%pred	-0.061	0.015	-4.109	0.94(0.91-0.97)	<0.001
FEV1/FVC%	-0.093	0.024	-3.933	0.91(0.87-0.96)	<0.001
Comorbidities situations
Present and treated				Reference
Present and untreated	-1.213	0.382	-3.172	0.30(0.14-0.63)	0.002
None	-0.702	0.401	-1.75	0.50(0.23-1.09)	0.08
Regular review
No				Reference
Yes	-1.096	0.323	-3.393	0.33(0.18-0.63)	0.001
Medication regimen
None				Reference
ICS+LABA	-2.335	0.766	-3.047	0.10(0.02-0.43)	0.002
ICS+LABA+LTRA	-2.601	0.777	-3.349	0.07(0.02-0.34)	0.001
LTRA	-2.398	1.595	-1.503	0.09(0.004-2.07)	0.133
Medication adherence
Poor				Reference
Good	-1.478	0.312	4.736	0.23(0.12-0.42)	<0.001
